# Supplementary material for: Development and validation of a novel lipid metabolism-related gene prognostic signature and candidate drugs for patients with bladder cancer
Source: Lipids Health Dis. 2021 Oct 27;20:146. doi: 10.1186/s12944-021-01554-1 (PMC8549165; doi:10.1186/s12944-021-01554-1)
Supplement: Supplementary file 1 — Additional file 1. [file 12944_2021_1554_MOESM1_ESM.txt]

id	survival_time	survival_status	age	gender	Grade	TNM stage	stage_T	stage_M	stage_N
TCGA-2F-A9KO	734	Dead	63	Male	High Grade	Stage IV	T3	M0	N1
TCGA-2F-A9KP	364	Dead	66	Male	High Grade	Stage IV	T3	MX	N2
TCGA-2F-A9KQ	2886	Alive	69	Male	High Grade	Stage III	T3	M0	N0
TCGA-2F-A9KR	3183	Dead	59	Female	High Grade	Stage III	T3	M0	N0
TCGA-2F-A9KT	2352	Alive	83	Male	High Grade	Stage II	T2	M0	N0
TCGA-2F-A9KW	254	Dead	67	Female	High Grade	Stage III	T3	MX	N0
TCGA-4Z-AA7M	495	Alive	65	Male	High Grade	Stage III	T3	M0	N0
TCGA-4Z-AA7N	1367	Dead	65	Male	High Grade	Stage III	T3	M0	N0
TCGA-4Z-AA7O	512	Alive	64	Male	High Grade	Stage II	T2	M0	N0
TCGA-4Z-AA7Q	510	Dead	79	Male	High Grade	Stage III	T3	M0	NX
TCGA-4Z-AA7R	522	Dead	73	Male	High Grade	Stage IV	T4	M0	N0
TCGA-4Z-AA7S	1064	Dead	66	Male	High Grade	Stage III	T4	M0	N0
TCGA-4Z-AA7W	840	Alive	55	Male	High Grade	Stage II	T2	M0	N0
TCGA-4Z-AA7Y	1522	Alive	60	Male	High Grade	Stage II	T2	M0	N0
TCGA-4Z-AA80	19	Dead	73	Male	High Grade	Stage II	T2	M0	N0
TCGA-4Z-AA81	1270	Dead	80	Male	High Grade	Stage II	T2	M0	N0
TCGA-4Z-AA82	1556	Dead	59	Male	High Grade	Stage IV	T2	M0	N1
TCGA-4Z-AA83	2024	Alive	52	Male	High Grade	Stage II	T2	M0	N0
TCGA-4Z-AA84	460	Alive	61	Male	High Grade	Stage IV	T3	M1	N2
TCGA-4Z-AA86	311	Dead	66	Male	High Grade	Stage IV	T3	M0	N1
TCGA-4Z-AA87	1454	Alive	72	Male	High Grade	Stage III	T4	M0	N0
TCGA-4Z-AA89	902	Alive	60	Male	High Grade	Stage IV	T4	M0	N0
TCGA-5N-A9KI	76	Dead	76	Female	High Grade	Stage III	T4	MX	NX
TCGA-5N-A9KM	530	Dead	73	Female	High Grade	Stage III	T4	MX	N0
TCGA-BL-A0C8	1219	Alive	73	Male	High Grade	Stage I	T1	M0	NX
TCGA-BL-A13I	223	Dead	57	Female	High Grade	Stage III	T3	M0	N0
TCGA-BL-A13J	81	Dead	65	Male	High Grade	Stage IV	T4	M0	N2
TCGA-BL-A3JM	205	Dead	62	Male	High Grade	Stage III	T3	M0	N0
TCGA-BL-A5ZZ	377	Alive	80	Female	High Grade	Stage III	T4	MX	N0
TCGA-BT-A0S7	200	Dead	75	Male	High Grade	Stage III	T4	MX	N0
TCGA-BT-A0YX	400	Dead	70	Female	High Grade	Stage III	T3	M0	N0
TCGA-BT-A20J	579	Dead	75	Male	High Grade	Stage II	T2	MX	N0
TCGA-BT-A20N	795	Dead	72	Male	High Grade	Stage III	T3	MX	N0
TCGA-BT-A20O	370	Dead	75	Male	High Grade	Stage III	T3	MX	N0
TCGA-BT-A20P	544	Dead	81	Female	High Grade	Stage III	T3	M0	N0
TCGA-BT-A20Q	593	Dead	73	Male	High Grade	Stage IV	T3	M0	N2
TCGA-BT-A20R	154	Dead	79	Female	High Grade	Stage IV	T3	M0	N1
TCGA-BT-A20T	453	Dead	63	Male	High Grade	Stage IV	T3	M0	N1
TCGA-BT-A20U	455	Dead	70	Female	High Grade	Stage III	T3	M0	N0
TCGA-BT-A20V	154	Dead	59	Female	High Grade	Stage IV	T4	M0	N2
TCGA-BT-A20W	254	Dead	71	Male	High Grade	Stage II	T2	M0	N0
TCGA-BT-A20X	251	Dead	56	Male	High Grade	Stage IV	T4	M0	N2
TCGA-BT-A2LA	522	Alive	54	Male	High Grade	Stage III	T3	M0	N0
TCGA-BT-A2LB	492	Dead	73	Female	High Grade	Stage III	T3	M0	N0
TCGA-BT-A2LD	623	Dead	78	Female	High Grade	Stage IV	T3	M0	N1
TCGA-BT-A3PH	142	Dead	76	Male	High Grade	Stage IV	T3	MX	N2
TCGA-BT-A3PJ	789	Alive	76	Male	High Grade	Stage III	T3	M0	N0
TCGA-BT-A3PK	303	Dead	80	Male	High Grade	Stage II	T2	MX	N0
TCGA-BT-A42B	534	Dead	59	Male	High Grade	Stage IV	T3	MX	N1
TCGA-BT-A42C	873	Alive	64	Male	High Grade	Stage II	T3	M0	N0
TCGA-BT-A42E	1108	Alive	74	Male	High Grade	Stage III	T3	M0	N0
TCGA-BT-A42F	864	Alive	64	Male	High Grade	Stage IV	T4	MX	N1
TCGA-C4-A0EZ	273	Dead	69	Female	High Grade	Stage IV	T3	M1	N1
TCGA-C4-A0F0	59	Alive	60	Male	High Grade	Stage II	T2	M0	N0
TCGA-C4-A0F1	89	Alive	71	Male	High Grade	Stage III	T3	M0	N0
TCGA-C4-A0F6	700	Alive	82	Female	High Grade	Stage III	T3	M0	N0
TCGA-C4-A0F7	62	Dead	77	Male	High Grade	Stage IV	T4	M0	N2
TCGA-CF-A1HR	389	Alive	62	Male	High Grade	Stage III	T3	M0	N0
TCGA-CF-A1HS	382	Alive	75	Female	High Grade	Stage III	T3	M0	N0
TCGA-CF-A27C	425	Alive	52	Male	High Grade	Stage III	T3	M0	N0
TCGA-CF-A3MF	383	Alive	34	Male	Low Grade	Stage III	T3	M0	N0
TCGA-CF-A3MG	369	Alive	48	Male	Low Grade	Stage II	T2	M0	N0
TCGA-CF-A3MH	398	Alive	75	Male	Low Grade	Stage II	T2	M0	N0
TCGA-CF-A3MI	370	Alive	62	Male	Low Grade	Stage II	T2	M0	N0
TCGA-CF-A47S	333	Alive	41	Male	Low Grade	Stage II	T2	M0	N0
TCGA-CF-A47T	385	Dead	58	Female	Low Grade	Stage II	T2	M0	N0
TCGA-CF-A47V	379	Alive	52	Male	High Grade	Stage II	T2	M0	N0
TCGA-CF-A47W	368	Alive	42	Male	Low Grade	Stage II	T2	M0	N0
TCGA-CF-A47X	384	Alive	60	Male	Low Grade	Stage II	T2	M0	N0
TCGA-CF-A47Y	373	Alive	55	Male	Low Grade	Stage II	T2	M0	N0
TCGA-CF-A5U8	399	Alive	59	Male	Low Grade	Stage II	T2	M0	N0
TCGA-CF-A5UA	365	Alive	67	Male	Low Grade	Stage II	T2	M0	N0
TCGA-CF-A7I0	368	Alive	54	Male	Low Grade	Stage II	T2	M0	N0
TCGA-CF-A8HX	345	Alive	55	Female	High Grade	Stage II	T2	M0	N0
TCGA-CF-A8HY	345	Alive	59	Male	High Grade	Stage II	T2	M0	N0
TCGA-CF-A9FF	361	Alive	52	Male	High Grade	Stage II	T2	M0	N0
TCGA-CF-A9FH	-64	Alive	85	Male	Low Grade	Stage II	T2	M0	N0
TCGA-CF-A9FL	565	Dead	85	Male	High Grade	Stage III	T3	M0	N0
TCGA-CF-A9FM	398	Alive	50	Male	High Grade	Stage I	T1	M0	N0
TCGA-CU-A0YN	393	Dead	60	Male	High Grade	Stage III	T3	M0	N0
TCGA-CU-A0YO	149	Dead	84	Male	High Grade	Stage IV	T3	MX	N2
TCGA-CU-A0YR	460	Dead	83	Male	High Grade	Stage IV	T2	M0	N2
TCGA-CU-A3KJ	562	Alive	75	Male	High Grade	Stage III	T3	M0	N0
TCGA-CU-A3QU	158	Alive	58	Male	High Grade	Stage IV	T2	M0	N1
TCGA-CU-A3YL	906	Alive	67	Male	High Grade	Stage III	T4	M0	N0
TCGA-CU-A5W6	56	Dead	70	Male	High Grade	Stage III	T4	M0	N0
TCGA-CU-A72E	413	Dead	76	Male	High Grade	Stage IV	T3	M0	N2
TCGA-DK-A1A3	665	Dead	60	Male	High Grade	Stage IV	T3	M0	N2
TCGA-DK-A1A5	65	Dead	79	Male	High Grade	Stage II	T2	M0	N0
TCGA-DK-A1A6	2020	Alive	53	Male	High Grade	Stage IV	T2	M0	N1
TCGA-DK-A1A7	560	Alive	67	Female	High Grade	Stage IV	T3	M0	N2
TCGA-DK-A1AA	578	Alive	57	Male	High Grade	Stage III	T3	M0	N0
TCGA-DK-A1AB	508	Dead	74	Female	High Grade	Stage IV	T4	M0	N2
TCGA-DK-A1AC	3981	Alive	72	Male	High Grade	Stage III	T3	M0	N0
TCGA-DK-A1AD	3420	Alive	69	Male	High Grade	Stage IV	T3	M0	N2
TCGA-DK-A1AE	491	Alive	84	Male	High Grade	Stage III	T3	M0	N0
TCGA-DK-A1AF	536	Alive	84	Female	High Grade	Stage IV	T3	M0	N2
TCGA-DK-A1AG	475	Alive	65	Male	High Grade	Stage III	T3	M0	N0
TCGA-DK-A2HX	1420	Dead	80	Female	High Grade	Stage IV	T3	M0	N2
TCGA-DK-A2I1	546	Alive	73	Female	High Grade	Stage II	T2	M0	N0
TCGA-DK-A2I2	237	Dead	63	Female	High Grade	Stage IV	T3	M0	N3
TCGA-DK-A2I4	3835	Alive	79	Male	High Grade	Stage III	T3	M0	N0
TCGA-DK-A2I6	2656	Alive	81	Male	High Grade	Stage IV	T2	M0	N1
TCGA-DK-A3IK	146	Dead	87	Male	High Grade	Stage IV	T3	M0	N2
TCGA-DK-A3IL	413	Dead	79	Female	High Grade	Stage IV	T3	M0	N2
TCGA-DK-A3IM	248	Dead	76	Male	High Grade	Stage III	T3	M0	N0
TCGA-DK-A3IN	250	Dead	72	Male	High Grade	Stage III	T4	M0	N0
TCGA-DK-A3IQ	539	Dead	74	Male	High Grade	Stage III	T3	M0	N0
TCGA-DK-A3IS	1529	Alive	68	Male	High Grade	Stage II	T2	M0	N0
TCGA-DK-A3IT	648	Alive	62	Male	High Grade	Stage III	T3	M0	N0
TCGA-DK-A3IU	706	Dead	58	Male	High Grade	Stage II	T2	M0	N0
TCGA-DK-A3IV	294	Dead	60	Male	High Grade	Stage II	T2	M0	NX
TCGA-DK-A3WW	633	Alive	57	Male	High Grade	Stage III	T3	M0	N0
TCGA-DK-A3WX	321	Dead	67	Female	High Grade	Stage III	T3	M0	N0
TCGA-DK-A3WY	4967	Alive	67	Female	High Grade	Stage III	T3	M0	N0
TCGA-DK-A3X1	2009	Alive	78	Female	High Grade	Stage III	T3	M0	N0
TCGA-DK-A3X2	547	Dead	85	Male	High Grade	Stage IV	T3	M0	N2
TCGA-DK-A6AV	1952	Alive	82	Female	High Grade	Stage II	T2	M0	N0
TCGA-DK-A6AW	1621	Alive	70	Male	High Grade	Stage II	T2	M0	N0
TCGA-DK-A6B0	2330	Alive	61	Male	High Grade	Stage II	T2	M0	N0
TCGA-DK-A6B1	2049	Alive	67	Male	High Grade	Stage II	T2	M0	N0
TCGA-DK-A6B2	477	Alive	70	Male	High Grade	Stage IV	T3	M0	N1
TCGA-DK-A6B5	1542	Alive	45	Male	High Grade	Stage IV	T4	M0	N2
TCGA-DK-A6B6	1115	Alive	57	Male	High Grade	Stage II	T4	MX	NX
TCGA-DK-AA6L	1163	Dead	48	Male	High Grade	Stage IV	T3	MX	N1
TCGA-DK-AA6M	1582	Alive	64	Female	High Grade	Stage II	T2	M0	N0
TCGA-DK-AA6P	457	Alive	72	Female	High Grade	Stage II	T2	M0	N0
TCGA-DK-AA6Q	413	Dead	61	Female	High Grade	Stage IV	T3	M0	N1
TCGA-DK-AA6R	5041	Alive	68	Male	High Grade	Stage IV	T4	M0	N1
TCGA-DK-AA6S	5050	Alive	60	Male	High Grade	Stage III	T3	M0	N0
TCGA-DK-AA6T	572	Alive	63	Male	High Grade	Stage II	T3	M0	N0
TCGA-DK-AA6U	578	Alive	64	Male	High Grade	Stage II	T3	M0	N0
TCGA-DK-AA6W	415	Dead	78	Male	High Grade	Stage II	T2	M0	N0
TCGA-DK-AA6X	467	Alive	63	Male	High Grade	Stage II	T2	M0	N0
TCGA-DK-AA71	415	Alive	71	Male	High Grade	Stage II	T2	M0	N0
TCGA-DK-AA74	1708	Alive	75	Male	High Grade	Stage III	T3	M0	N0
TCGA-DK-AA75	340	Dead	82	Male	High Grade	Stage III	T3	M0	N0
TCGA-DK-AA76	366	Alive	64	Female	High Grade	Stage II	T3	M0	N0
TCGA-DK-AA77	618	Alive	61	Male	High Grade	Stage II	T2	M0	N0
TCGA-E5-A2PC	1326	Alive	61	Female	High Grade	Stage IV	T2	MX	N1
TCGA-E5-A4TZ	467	Dead	64	Male	High Grade	Stage IV	T4	MX	N2
TCGA-E5-A4U1	1181	Alive	72	Male	High Grade	Stage II	T2	M0	N0
TCGA-E7-A3X6	904	Dead	70	Male	Low Grade	Stage II	T2	M0	NX
TCGA-E7-A3Y1	163	Alive	57	Male	Low Grade	Stage II	T2	M0	N0
TCGA-E7-A4IJ	674	Dead	56	Male	High Grade	Stage II	T2	M0	NX
TCGA-E7-A4XJ	68	Dead	66	Male	High Grade	Stage II	T2	M0	N0
TCGA-E7-A519	508	Alive	72	Male	High Grade	Stage II	T2	M0	NX
TCGA-E7-A541	778	Dead	66	Male	High Grade	Stage II	T2	MX	N0
TCGA-E7-A5KE	17	Alive	78	Female	High Grade	Stage II	T2	M0	N0
TCGA-E7-A5KF	20	Alive	67	Male	Low Grade	Stage II	T2	M0	N0
TCGA-E7-A677	820	Alive	81	Male	Low Grade	Stage II	T2	M0	N0
TCGA-E7-A678	798	Alive	55	Male	Low Grade	Stage III	T3	M0	N0
TCGA-E7-A6MD	129	Alive	66	Male	High Grade	Stage IV	T4	M0	N1
TCGA-E7-A6ME	731	Alive	75	Male	High Grade	Stage II	T2	M0	NX
TCGA-E7-A6MF	750	Alive	37	Male	Low Grade	Stage II	T2	M0	NX
TCGA-E7-A7DU	28	Alive	73	Male	Low Grade	Stage III	T3	M0	N0
TCGA-E7-A7DV	37	Alive	44	Male	High Grade	Stage IV	T4	MX	N3
TCGA-E7-A7PW	416	Alive	63	Male	High Grade	Stage III	T3	M0	NX
TCGA-E7-A7XN	428	Alive	66	Male	High Grade	Stage III	T3	M0	N0
TCGA-E7-A85H	394	Alive	64	Male	High Grade	Stage III	T3	M0	N0
TCGA-E7-A8O7	466	Alive	52	Male	Low Grade	Stage II	T2	M0	N0
TCGA-E7-A8O8	13	Alive	59	Male	High Grade	Stage II	T2	M0	N0
TCGA-E7-A97P	437	Dead	73	Male	High Grade	Stage II	T2	M0	NX
TCGA-E7-A97Q	246	Dead	60	Female	High Grade	Stage IV	T4	MX	N3
TCGA-FD-A3B3	974	Dead	74	Female	High Grade	Stage III	T3	MX	N0
TCGA-FD-A3B4	510	Dead	55	Female	High Grade	Stage III	T4	MX	N0
TCGA-FD-A3B5	272	Dead	86	Male	High Grade	Stage IV	T2	MX	N1
TCGA-FD-A3B6	1005	Dead	75	Male	High Grade	Stage II	T2	MX	N0
TCGA-FD-A3B7	122	Dead	66	Male	High Grade	Stage III	T3	MX	N0
TCGA-FD-A3B8	384	Alive	56	Male	High Grade	Stage II	T2	MX	N0
TCGA-FD-A3N5	685	Dead	69	Male	High Grade	Stage II	T2	MX	N0
TCGA-FD-A3N6	851	Alive	43	Female	High Grade	Stage II	T2	MX	N0
TCGA-FD-A3NA	1845	Alive	60	Male	High Grade	Stage II	T2	MX	N0
TCGA-FD-A3SJ	739	Dead	59	Male	High Grade	Stage IV	T2	MX	N2
TCGA-FD-A3SL	712	Dead	60	Male	High Grade	Stage IV	T4	M1	N2
TCGA-FD-A3SM	547	Dead	70	Male	High Grade	Stage IV	T3	M1	N2
TCGA-FD-A3SN	887	Alive	79	Male	High Grade	Stage III	T3	MX	N0
TCGA-FD-A3SO	168	Dead	68	Male	High Grade	Stage IV	T3	MX	N1
TCGA-FD-A3SP	783	Alive	60	Male	High Grade	Stage III	T3	MX	N0
TCGA-FD-A3SQ	1423	Dead	62	Male	High Grade	Stage IV	T3	MX	N2
TCGA-FD-A3SR	602	Dead	68	Male	High Grade	Stage IV	T4	MX	N2
TCGA-FD-A3SS	391	Dead	66	Male	High Grade	Stage IV	T4	MX	N3
TCGA-FD-A43N	230	Alive	76	Male	High Grade	Stage III	T3	MX	N0
TCGA-FD-A43P	832	Alive	74	Male	High Grade	Stage II	T2	MX	N0
TCGA-FD-A43S	455	Alive	71	Female	High Grade	Stage III	T3	MX	N0
TCGA-FD-A43U	636	Alive	70	Male	High Grade	Stage IV	T4	MX	N2
TCGA-FD-A43X	110	Alive	84	Male	High Grade	Stage II	T2	MX	N0
TCGA-FD-A43Y	474	Dead	65	Male	High Grade	Stage III	T4	MX	N0
TCGA-FD-A5BR	813	Alive	57	Male	High Grade	Stage II	T2	MX	N0
TCGA-FD-A5BS	1639	Alive	68	Male	High Grade	Stage III	T3	MX	N0
TCGA-FD-A5BT	328	Dead	84	Male	High Grade	Stage III	T3	MX	N0
TCGA-FD-A5BU	588	Alive	76	Female	High Grade	Stage II	T2	MX	N0
TCGA-FD-A5BV	163	Dead	47	Female	High Grade	Stage III	T3	MX	N0
TCGA-FD-A5BX	173	Dead	82	Male	High Grade	Stage IV	T3	MX	N1
TCGA-FD-A5BY	251	Alive	63	Female	High Grade	Stage III	T3	MX	N0
TCGA-FD-A5BZ	835	Dead	77	Female	High Grade	Stage IV	T3	MX	N1
TCGA-FD-A5C0	550	Dead	61	Male	High Grade	Stage IV	T3	MX	N2
TCGA-FD-A5C1	1792	Alive	61	Female	High Grade	Stage III	T3	MX	N0
TCGA-FD-A62N	82	Alive	69	Male	High Grade	Stage III	T3	MX	N0
TCGA-FD-A62O	216	Dead	74	Male	High Grade	Stage IV	T3	MX	N2
TCGA-FD-A62P	191	Dead	76	Male	High Grade	Stage II	T2	MX	N0
TCGA-FD-A62S	406	Dead	60	Female	High Grade	Stage III	T3	MX	N0
TCGA-FD-A6TA	1912	Alive	58	Male	High Grade	Stage IV	T3	MX	N2
TCGA-FD-A6TB	572	Alive	82	Male	High Grade	Stage III	T3	MX	N0
TCGA-FD-A6TC	187	Alive	79	Female	High Grade	Stage III	T4	MX	N0
TCGA-FD-A6TD	386	Dead	77	Male	High Grade	Stage III	T3	MX	N0
TCGA-FD-A6TE	376	Alive	54	Male	High Grade	Stage IV	T3	MX	N2
TCGA-FD-A6TF	69	Dead	80	Female	High Grade	Stage IV	T3	M1	N2
TCGA-FD-A6TG	93	Dead	73	Male	High Grade	Stage IV	T3	MX	N2
TCGA-FD-A6TH	131	Dead	63	Male	High Grade	Stage IV	T3	MX	N2
TCGA-FD-A6TI	294	Dead	73	Male	High Grade	Stage IV	T4	MX	N1
TCGA-FD-A6TK	330	Alive	60	Male	High Grade	Stage III	T3	MX	N0
TCGA-FJ-A3Z7	945	Alive	76	Male	High Grade	Stage IV	T4	MX	N2
TCGA-FJ-A3Z9	385	Dead	72	Male	High Grade	Stage IV	TX	M0	N0
TCGA-FJ-A3ZE	324	Dead	65	Male	High Grade	Stage IV	TX	M1	N3
TCGA-FJ-A3ZF	524	Alive	73	Male	High Grade	Stage III	TX	M0	N0
TCGA-FJ-A871	272	Dead	49	Male	High Grade	Stage III	T3	MX	NX
TCGA-FT-A3EE	99	Dead	80	Female	High Grade	Stage III	T4	MX	N0
TCGA-FT-A61P	337	Alive	76	Male	High Grade	Stage IV	T3	MX	N2
TCGA-G2-A2EC	696	Dead	58	Female	High Grade	Stage II	T3	M0	N0
TCGA-G2-A2EF	1884	Alive	50	Male	High Grade	Stage II	T3	M0	N0
TCGA-G2-A2EJ	1460	Alive	56	Female	High Grade	Stage II	T3	M0	N0
TCGA-G2-A2EK	485	Alive	57	Male	High Grade	Stage II	T3	M0	N0
TCGA-G2-A2EL	819	Dead	77	Male	High Grade	Stage II	T3	M0	N0
TCGA-G2-A2EO	1804	Dead	69	Male	High Grade	Stage III	T3	M0	N0
TCGA-G2-A2ES	1004	Dead	85	Male	High Grade	Stage II	T3	M0	N0
TCGA-G2-A3IB	220	Dead	66	Male	High Grade	Stage II	T3	MX	NX
TCGA-G2-A3IE	612	Dead	51	Male	High Grade	Stage II	T3	MX	NX
TCGA-G2-A3VY	536	Alive	66	Male	High Grade	Stage II	T3	MX	NX
TCGA-G2-AA3B	2008	Alive	75	Female	High Grade	Stage II	T2	M0	N0
TCGA-G2-AA3C	211	Dead	66	Male	High Grade	Stage IV	T3	M0	N1
TCGA-G2-AA3D	2139	Alive	60	Male	High Grade	Stage IV	T3	M0	N2
TCGA-G2-AA3F	893	Alive	77	Male	High Grade	Stage IV	T3	M0	N1
TCGA-GC-A3BM	651	Dead	70	Male	High Grade	Stage II	T2	M0	N0
TCGA-GC-A3I6	630	Dead	45	Male	High Grade	Stage III	T3	M0	N0
TCGA-GC-A3OO	481	Alive	79	Male	High Grade	Stage II	T2	M0	N0
TCGA-GC-A3RB	582	Alive	54	Male	High Grade	Stage III	T3	M0	N0
TCGA-GC-A3RC	484	Alive	59	Male	High Grade	Stage II	T2	M0	N0
TCGA-GC-A3RD	428	Alive	83	Female	High Grade	Stage III	T3	M0	N0
TCGA-GC-A3WC	540	Alive	80	Female	High Grade	Stage III	T3	MX	N0
TCGA-GC-A3YS	758	Alive	61	Male	High Grade	Stage IV	T3	MX	N1
TCGA-GC-A4ZW	15	Alive	71	Male	High Grade	Stage III	T3	M0	N0
TCGA-GC-A6I1	0	Dead	90	Female	High Grade	Stage II	T2	MX	N0
TCGA-GC-A6I3	0	Alive	90	Female	High Grade	Stage IV	T3	MX	N1
TCGA-GD-A2C5	812	Alive	53	Female	High Grade	Stage IV	T3	MX	N2
TCGA-GD-A3OP	64	Alive	84	Female	High Grade	Stage IV	T4	MX	N2
TCGA-GD-A3OQ	95	Alive	48	Male	High Grade	Stage IV	T4	MX	N1
TCGA-GD-A3OS	638	Alive	54	Female	High Grade	Stage II	T4	MX	NX
TCGA-GD-A6C6	67	Alive	64	Male	High Grade	Stage III	T3	MX	N0
TCGA-GD-A76B	224	Dead	86	Female	High Grade	Stage II	T2	MX	N0
TCGA-GU-A42P	332	Dead	72	Male	High Grade	Stage IV	T3	M0	N1
TCGA-GU-A42Q	344	Dead	67	Male	High Grade	Stage III	T3	M0	N0
TCGA-GU-A42R	577	Dead	68	Male	High Grade	Stage IV	T4	MX	N2
TCGA-GU-A762	232	Dead	87	Male	High Grade	Stage IV	T4	MX	N2
TCGA-GU-A763	997	Alive	72	Male	High Grade	Stage III	T4	M0	N0
TCGA-GU-A764	610	Alive	66	Male	High Grade	Stage II	T2	MX	N0
TCGA-GU-A766	480	Alive	62	Male	High Grade	Stage II	T2	MX	N0
TCGA-GU-A767	144	Dead	81	Male	High Grade	Stage IV	T3	MX	N2
TCGA-GU-AATO	324	Dead	75	Male	High Grade	Stage IV	T4	MX	N2
TCGA-GU-AATP	1003	Alive	74	Male	High Grade	Stage IV	T2	MX	N2
TCGA-GU-AATQ	213	Dead	68	Male	High Grade	Stage III	T3	MX	N0
TCGA-GV-A3JV	434	Dead	66	Male	High Grade	Stage IV	T3	MX	N1
TCGA-GV-A3JW	649	Alive	74	Male	High Grade	Stage II	T2	MX	NX
TCGA-GV-A3JX	581	Alive	59	Male	High Grade	Stage III	T3	MX	N0
TCGA-GV-A3JZ	603	Alive	55	Male	High Grade	Stage IV	T4	MX	N3
TCGA-GV-A3QF	617	Dead	79	Male	High Grade	Stage IV	T3	MX	N2
TCGA-GV-A3QG	617	Dead	65	Male	High Grade	Stage IV	T3	MX	N3
TCGA-GV-A3QH	258	Dead	67	Male	High Grade	Stage II	T3	MX	NX
TCGA-GV-A3QI	1110	Alive	47	Male	High Grade	Stage III	T3	MX	N0
TCGA-GV-A3QK	832	Alive	56	Female	High Grade	Stage IV	T4	M0	N2
TCGA-GV-A40E	261	Dead	75	Male	High Grade	Stage II	T4	MX	NX
TCGA-GV-A40G	580	Alive	77	Male	High Grade	Stage II	T2	MX	N0
TCGA-GV-A6ZA	691	Alive	54	Male	High Grade	Stage II	T2	MX	N0
TCGA-H4-A2HO	46	Alive	53	Male	High Grade	Stage III	T4	MX	N0
TCGA-H4-A2HQ	590	Alive	64	Female	High Grade	Stage IV	T4	M1	NX
TCGA-HQ-A2OE	1174	Alive	69	Male	High Grade	Stage IV	T2	MX	N2
TCGA-HQ-A2OF	1947	Alive	52	Female	High Grade	Stage III	T3	M0	N0
TCGA-HQ-A5ND	274	Dead	78	Male	High Grade	Stage IV	T3	M0	N1
TCGA-HQ-A5NE	370	Dead	57	Male	High Grade	Stage III	T3	M0	N0
TCGA-K4-A3WS	761	Alive	66	Male	High Grade	Stage III	T3	MX	N0
TCGA-K4-A3WU	105	Alive	87	Male	High Grade	Stage III	T4	MX	N0
TCGA-K4-A3WV	646	Alive	77	Female	High Grade	Stage II	T2	MX	N0
TCGA-K4-A4AB	84	Alive	76	Male	High Grade	Stage III	T4	MX	N0
TCGA-K4-A4AC	278	Dead	83	Male	High Grade	Stage II	T2	MX	N0
TCGA-K4-A54R	842	Alive	59	Male	High Grade	Stage II	T2	MX	N0
TCGA-K4-A5RH	276	Alive	69	Male	High Grade	Stage III	T3	MX	N0
TCGA-K4-A5RI	356	Dead	67	Female	High Grade	Stage III	T3	MX	N0
TCGA-K4-A5RJ	539	Alive	75	Male	High Grade	Stage II	T2	MX	N0
TCGA-K4-A6FZ	55	Alive	75	Female	High Grade	Stage III	T3	MX	N0
TCGA-K4-A6MB	469	Alive	64	Male	High Grade	Stage IV	T3	MX	N1
TCGA-K4-A83P	495	Alive	77	Male	High Grade	Stage IV	T4	MX	N1
TCGA-K4-AAQO	359	Alive	56	Male	High Grade	Stage III	T3	MX	N0
TCGA-KQ-A41N	1604	Alive	73	Male	High Grade	Stage III	T3	M0	N0
TCGA-KQ-A41O	1538	Alive	84	Male	High Grade	Stage IV	T3	M0	N1
TCGA-KQ-A41P	1094	Alive	76	Male	High Grade	Stage IV	T3	M1	N3
TCGA-KQ-A41Q	361	Alive	89	Male	High Grade	Stage III	T3	MX	N0
TCGA-KQ-A41R	1350	Alive	80	Female	High Grade	Stage II	T2	MX	N0
TCGA-KQ-A41S	35	Alive	87	Female	High Grade	Stage III	T4	MX	NX
TCGA-LC-A66R	466	Alive	78	Male	High Grade	Stage IV	T4	MX	N2
TCGA-LT-A5Z6	474	Alive	56	Male	High Grade	Stage II	T4	MX	NX
TCGA-LT-A8JT	641	Alive	69	Female	High Grade	Stage II	T2	M0	N0
TCGA-MV-A51V	410	Alive	75	Male	High Grade	Stage III	T3	M0	N0
TCGA-PQ-A6FI	372	Alive	70	Male	High Grade	Stage II	T2	MX	N0
TCGA-PQ-A6FN	507	Alive	78	Female	High Grade	Stage III	T3	MX	N0
TCGA-R3-A69X	433	Alive	70	Male	High Grade	Stage III	T3	M0	N0
TCGA-S5-A6DX	56	Dead	83	Male	High Grade	Stage IV	T4	MX	N2
TCGA-S5-AA26	503	Alive	46	Male	High Grade	Stage III	T3	MX	N0
TCGA-SY-A9G0	1008	Dead	82	Male	High Grade	Stage IV	T4	M0	N1
TCGA-SY-A9G5	1186	Alive	66	Male	High Grade	Stage III	T4	M0	N0
TCGA-UY-A78K	536	Dead	60	Male	High Grade	Stage IV	T4	MX	N2
TCGA-UY-A78L	1127	Alive	62	Male	High Grade	Stage IV	T4	MX	N1
TCGA-UY-A78M	690	Dead	81	Female	High Grade	Stage IV	T2	MX	N2
TCGA-UY-A78N	2641	Dead	80	Male	High Grade	Stage IV	T2	MX	N1
TCGA-UY-A78O	2312	Alive	75	Female	High Grade	Stage II	T2	MX	N0
TCGA-UY-A78P	2380	Alive	78	Female	High Grade	Stage II	T2	MX	N0
TCGA-UY-A8OB	2109	Alive	63	Male	High Grade	Stage IV	T3	MX	N1
TCGA-UY-A8OC	0	Dead	90	Male	High Grade	Stage IV	T4	MX	N1
TCGA-UY-A8OD	3432	Alive	68	Female	High Grade	Stage II	T2	MX	N0
TCGA-UY-A9PA	119	Alive	48	Male	High Grade	Stage III	T3	MX	N0
TCGA-UY-A9PB	899	Alive	49	Male	High Grade	Stage III	T3	MX	N0
TCGA-UY-A9PD	542	Alive	80	Male	High Grade	Stage III	T3	MX	N0
TCGA-UY-A9PE	189	Alive	86	Male	High Grade	Stage IV	T2	MX	N2
TCGA-UY-A9PF	117	Alive	77	Male	High Grade	Stage IV	T3	MX	N2
TCGA-UY-A9PH	1561	Alive	73	Male	High Grade	Stage II	T2	MX	N0
TCGA-XF-A8HB	1370	Alive	50	Female	High Grade	Stage II	T2	MX	N0
TCGA-XF-A8HC	200	Dead	79	Male	High Grade	Stage IV	T3	MX	N2
TCGA-XF-A8HD	2964	Alive	77	Male	High Grade	Stage III	T3	MX	N0
TCGA-XF-A8HE	3817	Alive	47	Male	High Grade	Stage III	T3	MX	N0
TCGA-XF-A8HF	2954	Dead	80	Male	High Grade	Stage III	T3	M0	N0
TCGA-XF-A8HG	467	Dead	69	Male	High Grade	Stage III	T3	MX	N0
TCGA-XF-A8HH	57	Dead	61	Female	High Grade	Stage IV	T3	M0	N2
TCGA-XF-A8HI	544	Dead	57	Female	High Grade	Stage IV	T2	MX	N2
TCGA-XF-A9SG	1479	Alive	81	Male	High Grade	Stage II	T2	MX	N0
TCGA-XF-A9SH	1971	Dead	65	Female	High Grade	Stage II	T2	M0	N0
TCGA-XF-A9SI	2423	Alive	73	Female	High Grade	Stage II	T2	MX	N0
TCGA-XF-A9SJ	98	Dead	83	Male	High Grade	Stage IV	T3	MX	N2
TCGA-XF-A9SK	486	Dead	65	Male	High Grade	Stage IV	T3	MX	N1
TCGA-XF-A9SL	2020	Dead	69	Male	High Grade	Stage IV	T3	MX	N2
TCGA-XF-A9SM	1048	Alive	76	Male	High Grade	Stage III	T3	MX	N0
TCGA-XF-A9SP	454	Dead	59	Male	High Grade	Stage III	T3	MX	N0
TCGA-XF-A9ST	128	Dead	68	Male	High Grade	Stage III	T3	MX	N0
TCGA-XF-A9SU	182	Dead	74	Female	High Grade	Stage IV	T3	MX	N1
TCGA-XF-A9SV	388	Dead	82	Male	High Grade	Stage IV	T4	M1	N2
TCGA-XF-A9SW	362	Dead	85	Male	High Grade	Stage IV	T3	MX	N2
TCGA-XF-A9SX	719	Dead	63	Female	High Grade	Stage IV	T3	MX	N2
TCGA-XF-A9SY	640	Alive	60	Female	High Grade	Stage IV	T3	MX	N2
TCGA-XF-A9SZ	859	Dead	79	Male	High Grade	Stage IV	T3	MX	N2
TCGA-XF-A9T0	799	Alive	68	Male	High Grade	Stage III	T3	MX	N0
TCGA-XF-A9T2	575	Dead	54	Male	High Grade	Stage III	T3	MX	N0
TCGA-XF-A9T3	68	Alive	69	Female	High Grade	Stage IV	T3	MX	N2
TCGA-XF-A9T4	495	Dead	48	Male	High Grade	Stage IV	T2	MX	N1
TCGA-XF-A9T5	2027	Alive	78	Female	High Grade	Stage IV	T3	MX	N1
TCGA-XF-A9T6	64	Alive	88	Female	High Grade	Stage III	T3	MX	N0
TCGA-XF-A9T8	418	Dead	64	Male	High Grade	Stage III	T3	MX	N0
TCGA-XF-AAME	2828	Dead	64	Female	High Grade	Stage II	T2	MX	N0
TCGA-XF-AAMF	329	Dead	68	Male	High Grade	Stage IV	T4	MX	N2
TCGA-XF-AAMG	3364	Alive	49	Male	High Grade	Stage III	T4	MX	N0
TCGA-XF-AAMH	344	Dead	80	Male	High Grade	Stage IV	T3	MX	N1
TCGA-XF-AAMJ	1670	Dead	70	Male	High Grade	Stage III	T3	M0	N0
TCGA-XF-AAML	232	Dead	75	Male	High Grade	Stage II	T2	MX	N0
TCGA-XF-AAMQ	2177	Alive	59	Female	High Grade	Stage II	T2	MX	N0
TCGA-XF-AAMR	2790	Alive	48	Male	High Grade	Stage III	T3	MX	N0
TCGA-XF-AAMT	90	Dead	75	Female	High Grade	Stage IV	T3	MX	N2
TCGA-XF-AAMW	253	Dead	79	Female	High Grade	Stage IV	T2	MX	N0
TCGA-XF-AAMX	206	Dead	87	Female	High Grade	Stage III	T3	MX	N0
TCGA-XF-AAMY	3011	Alive	78	Male	High Grade	Stage III	T3	MX	N0
TCGA-XF-AAMZ	1348	Dead	81	Female	High Grade	Stage IV	T3	MX	N2
TCGA-XF-AAN0	1718	Dead	68	Male	High Grade	Stage IV	T4	M0	N2
TCGA-XF-AAN1	941	Dead	75	Female	High Grade	Stage III	T4	M0	N0
TCGA-XF-AAN2	1869	Dead	73	Male	High Grade	Stage II	T2	MX	N0
TCGA-XF-AAN3	2625	Alive	76	Male	High Grade	Stage IV	T3	MX	N2
TCGA-XF-AAN4	823	Dead	77	Female	High Grade	Stage III	T3	MX	N0
TCGA-XF-AAN5	2293	Alive	61	Female	High Grade	Stage III	T3	MX	N0
TCGA-XF-AAN7	565	Dead	60	Male	High Grade	Stage IV	T3	MX	N1
TCGA-XF-AAN8	118	Dead	74	Female	High Grade	Stage III	T3	MX	N0
TCGA-YC-A89H	573	Alive	78	Female	High Grade	Stage II	T3	MX	N0
TCGA-YC-A8S6	293	Alive	71	Male	High Grade	Stage II	T2	MX	N0
TCGA-YC-A9TC	20	Dead	71	Male	High Grade	Stage IV	T2	M1	N0
TCGA-YF-AA3L	364	Alive	47	Female	High Grade	Stage II	T2	MX	N0
TCGA-YF-AA3M	415	Alive	57	Male	High Grade	Stage II	T2	MX	NX
TCGA-ZF-A9R0	680	Dead	82	Male	High Grade	Stage III	T3	M0	NX
TCGA-ZF-A9R1	773	Alive	81	Male	High Grade	Stage IV	T3	M0	N1
TCGA-ZF-A9R2	642	Alive	75	Male	High Grade	Stage II	T2	M0	N0
TCGA-ZF-A9R3	949	Dead	53	Female	High Grade	Stage II	T2	M0	NX
TCGA-ZF-A9R4	921	Alive	83	Male	High Grade	Stage II	T2	M0	NX
TCGA-ZF-A9R5	1090	Alive	59	Male	High Grade	Stage III	T3	M0	N0
TCGA-ZF-A9R7	665	Alive	76	Female	High Grade	Stage II	T3	M0	NX
TCGA-ZF-A9R9	864	Dead	58	Male	High Grade	Stage IV	T3	MX	N2
TCGA-ZF-A9RC	2868	Alive	77	Male	High Grade	Stage III	T3	MX	N0
TCGA-ZF-A9RD	408	Dead	75	Female	High Grade	Stage IV	T3	MX	N2
TCGA-ZF-A9RE	106	Dead	78	Female	High Grade	Stage II	T3	MX	N2
TCGA-ZF-A9RF	1949	Alive	74	Male	High Grade	Stage II	T1	M0	NX
TCGA-ZF-A9RG	1786	Alive	70	Female	High Grade	Stage III	T3	MX	N0
TCGA-ZF-A9RL	2703	Alive	61	Male	High Grade	Stage II	T3	MX	N0
TCGA-ZF-A9RM	1455	Alive	70	Male	High Grade	Stage II	T0	MX	N0
TCGA-ZF-A9RN	615	Dead	67	Female	High Grade	Stage III	T3	M0	NX
TCGA-ZF-AA4N	88	Dead	74	Male	High Grade	Stage II	T3	M0	NX
TCGA-ZF-AA4R	1036	Dead	67	Male	High Grade	Stage IV	T3	MX	N1
TCGA-ZF-AA4T	599	Dead	65	Male	High Grade	Stage IV	T4	MX	N2
TCGA-ZF-AA4U	262	Dead	70	Male	High Grade	Stage III	T4	MX	NX
TCGA-ZF-AA4V	1806	Alive	66	Male	High Grade	Stage III	T3	M0	N0
TCGA-ZF-AA4W	1830	Alive	56	Male	High Grade	Stage III	T3	MX	N0
TCGA-ZF-AA4X	2044	Alive	56	Male	High Grade	Stage II	T2	M0	NX
TCGA-ZF-AA51	1714	Alive	69	Female	High Grade	Stage II	T2	M0	NX
TCGA-ZF-AA52	1077	Dead	70	Male	High Grade	Stage III	T3	MX	NX
TCGA-ZF-AA53	1761	Alive	60	Male	High Grade	Stage II	T2	M0	NX
TCGA-ZF-AA54	590	Dead	71	Male	High Grade	Stage III	T3	MX	NX
TCGA-ZF-AA56	259	Dead	79	Female	High Grade	Stage III	T4	MX	N0
TCGA-ZF-AA58	1649	Alive	61	Female	High Grade	Stage IV	T3	MX	N2
TCGA-ZF-AA5H	897	Alive	60	Female	High Grade	Stage IV	T3	M0	N2
TCGA-ZF-AA5N	168	Dead	62	Female	High Grade	Stage IV	T2	M1	NX
TCGA-ZF-AA5P	372	Alive	65	Male	High Grade	Stage IV	T2	M0	N2
